# Supplementary material for: Dietary Habits and Gut Microbiota in Healthy Adults: Focusing on the Right Diet. A Systematic Review
Source: Int J Mol Sci. 2021 Jun 23;22(13):6728. doi: 10.3390/ijms22136728 (PMC8269086; doi:10.3390/ijms22136728)
Supplement: Supplementary file 1 [file ijms-22-06728-s001.zip]

Archive with 3 entries (3 files):
- Supplementary table S1.pdf
- Supplementary table S2.pdf
- Supplementary table S3 .pdf
